# Supplementary material for: Identification of mutation patterns and circulating tumour DNA-derived prognostic markers in advanced breast cancer patients
Source: J Transl Med. 2022 May 13;20:211. doi: 10.1186/s12967-022-03421-8 (PMC9101837; doi:10.1186/s12967-022-03421-8)
Supplement: Supplementary file 5 — Additional file 5. Original sequencing data including IHC type of all patients, SNVs, CNVs, and ctDNA fraction and bTMB of baseline plasma, SNVs and CNVs of plasma samples used for disease monitoring, and SNVs and CNVs of tissue samples. IHC, immunohistochemistry; SNVs, single nucleotide variations; CNVs, copy number variations; bTMB, blood-based tumor mutation burden. [file 12967_2022_3421_MOESM5_ESM.xlsx]

## Sheet: IHC type
Patient ID	IHC Type
P001	TNBC
P002	HR positive
P003	HR positive
P004	TNBC
P005	HR positive
P006	TNBC
P007	HR positive
P008	HER2 positive
P009	HER2 positive
P010	HER2 positive
P011	HR positive
P012	TNBC
P013	HER2 positive
P014	TNBC
P015	HR positive
P016	TNBC
P017	HER2 positive
P018	TNBC
P019	HR positive
P020	HER2 positive
P021	TNBC
P022	HR positive
P023	HER2 positive
P024	HR positive
P025	TNBC
P026	TNBC
P027	HER2 positive
P028	HR positive
P029	HR positive
P030	TNBC
P031	TNBC
P032	HR positive
P033	TNBC
P034	TNBC
P035	HR positive
P036	HER2 positive
P037	HER2 positive
P038	HER2 positive
P039	TNBC
P040	HER2 positive
P041	HER2 positive
P042	HR positive
P043	HR positive
P044	HER2 positive
P045	HR positive
P046	HR positive
P047	HR positive
P048	HER2 positive
P049	HR positive
P050	HER2 positive
P051	HR positive
P052	HR positive
P053	TNBC
P054	HR positive
P055	TNBC
P056	HER2 positive
P057	HR positive
P058	HR positive
P059	HR positive
P060	HR positive
P061	HER2 positive
P062	HER2 positive
P063	TNBC
P064	HR positive
P065	HR positive
P066	HER2 positive
P067	HR positive
P068	HR positive
P069	HR positive
P070	HR positive
P071	HR positive
P072	HR positive
P073	HR positive
P074	HR positive
P075	TNBC
P076	TNBC
P077	TNBC
P078	TNBC
P079	TNBC
P080	HER2 positive
P081	HR positive
P082	HR positive
P083	TNBC
P084	HR positive
P085	TNBC
P086	TNBC
P087	HR positive
P088	HR positive
P089	TNBC
P090	HR positive
P091	HER2 positive
P092	HER2 positive
P093	HR positive
P094	HR positive
P095	TNBC
P096	HR positive
P097	HER2 positive
P098	HR positive
P099	HER2 positive
P100	HER2 positive
P101	TNBC
P102	HR positive
P103	HER2 positive
P104	HER2 positive
P105	HER2 positive
P106	HR positive
P107	HR positive
P108	HER2 positive
P109	HER2 positive
P110	TNBC
P111	HER2 positive
P112	HER2 positive
P113	HER2 positive
P114	HR positive
P115	TNBC
P116	HER2 positive
P117	HR positive
P118	HER2 positive
P119	TNBC
P120	HER2 positive
P121	HR positive
P122	HR positive
P123	TNBC
P124	HR positive
P125	HER2 positive
P126	HER2 positive
P127	HER2 positive
P128	HR positive
P129	HER2 positive
P130	HR positive
P131	HER2 positive
P132	HR positive
P133	HR positive
P134	TNBC
P135	HER2 positive
P136	HER2 positive
P137	TNBC
P138	TNBC
P139	TNBC
P140	TNBC
P141	TNBC

## Sheet: baseline plasma_SNVs
Patient ID	Treatment Stage	Sample Type	Gene
P024	Baseline	Plasma	AKT1
P054	Baseline	Plasma	AKT1
P094	Baseline	Plasma	AKT1
P128	Baseline	Plasma	AKT1
P004	Baseline	Plasma	AKT1
P034	Baseline	Plasma	AKT1
P008	Baseline	Plasma	APC
P042	Baseline	Plasma	APC
P042	Baseline	Plasma	APC
P097	Baseline	Plasma	AR
P024	Baseline	Plasma	AR
P093	Baseline	Plasma	AR
P050	Baseline	Plasma	AR
P050	Baseline	Plasma	ARAF
P079	Baseline	Plasma	ARID1A
P135	Baseline	Plasma	ARID1A
P079	Baseline	Plasma	ARID1A
P039	Baseline	Plasma	ARID1A
P126	Baseline	Plasma	ARID1A
P138	Baseline	Plasma	ATM
P072	Baseline	Plasma	ATM
P068	Baseline	Plasma	ATM
P033	Baseline	Plasma	ATM
P044	Baseline	Plasma	ATM
P113	Baseline	Plasma	ATM
P014	Baseline	Plasma	B2M
P036	Baseline	Plasma	BRAF
P061	Baseline	Plasma	BRAF
P002	Baseline	Plasma	BRAF
P004	Baseline	Plasma	BRAF
P004	Baseline	Plasma	BRAF
P029	Baseline	Plasma	BRCA1
P045	Baseline	Plasma	BRCA1
P138	Baseline	Plasma	BRCA1
P138	Baseline	Plasma	BRCA1
P008	Baseline	Plasma	BRCA2
P097	Baseline	Plasma	BRCA2
P120	Baseline	Plasma	BRCA2
P138	Baseline	Plasma	BRCA2
P110	Baseline	Plasma	BRCA2
P057	Baseline	Plasma	BRCA2
P077	Baseline	Plasma	BRCA2
P138	Baseline	Plasma	BRCA2
P004	Baseline	Plasma	BTK
P033	Baseline	Plasma	CCNE1
P040	Baseline	Plasma	CDH1
P139	Baseline	Plasma	CDKN2A
P033	Baseline	Plasma	CDKN2A
P141	Baseline	Plasma	CTNNB1
P024	Baseline	Plasma	DNAJB1
P138	Baseline	Plasma	DNAJB1
P139	Baseline	Plasma	EGFR
P085	Baseline	Plasma	EGFR
P129	Baseline	Plasma	EGFR
P113	Baseline	Plasma	ERBB2
P033	Baseline	Plasma	ERBB2
P134	Baseline	Plasma	ERBB2
P125	Baseline	Plasma	ERBB2
P056	Baseline	Plasma	ERBB2
P123	Baseline	Plasma	ERBB2
P097	Baseline	Plasma	ERBB2
P139	Baseline	Plasma	ERBB3
P004	Baseline	Plasma	ESR1
P015	Baseline	Plasma	ESR1
P047	Baseline	Plasma	ESR1
P002	Baseline	Plasma	ESR1
P015	Baseline	Plasma	ESR1
P047	Baseline	Plasma	ESR1
P002	Baseline	Plasma	ESR1
P015	Baseline	Plasma	ESR1
P047	Baseline	Plasma	ESR1
P068	Baseline	Plasma	EZH1
P055	Baseline	Plasma	FBXW7
P093	Baseline	Plasma	FBXW7
P080	Baseline	Plasma	FBXW7
P107	Baseline	Plasma	FBXW7
P125	Baseline	Plasma	FGFR1
P113	Baseline	Plasma	FGFR1
P035	Baseline	Plasma	FGFR1
P135	Baseline	Plasma	FGFR2
P141	Baseline	Plasma	FGFR2
P125	Baseline	Plasma	FGFR2
P118	Baseline	Plasma	FGFR2
P092	Baseline	Plasma	FGFR3
P118	Baseline	Plasma	FGFR3
P104	Baseline	Plasma	FGFR3
P024	Baseline	Plasma	FGFR3
P066	Baseline	Plasma	FLT3
P050	Baseline	Plasma	FOXL2
P030	Baseline	Plasma	FOXL2
P042	Baseline	Plasma	FOXL2
P106	Baseline	Plasma	FOXL2
P032	Baseline	Plasma	GATA3
P072	Baseline	Plasma	GATA3
P004	Baseline	Plasma	GATA3
P081	Baseline	Plasma	GATA3
P088	Baseline	Plasma	GATA3
P002	Baseline	Plasma	GATA3
P037	Baseline	Plasma	GNA11
P004	Baseline	Plasma	GNA11
P110	Baseline	Plasma	HNF1A
P053	Baseline	Plasma	HRAS
P108	Baseline	Plasma	KDM6A
P093	Baseline	Plasma	KIT
P099	Baseline	Plasma	KIT
P020	Baseline	Plasma	KIT
P036	Baseline	Plasma	MAP2K2
P097	Baseline	Plasma	MDM2
P097	Baseline	Plasma	MDM2
P117	Baseline	Plasma	MET
P092	Baseline	Plasma	MET
P008	Baseline	Plasma	MLH1
P138	Baseline	Plasma	MSH2
P068	Baseline	Plasma	MSH2
P036	Baseline	Plasma	MSH2
P123	Baseline	Plasma	MSH6
P101	Baseline	Plasma	MTOR
P049	Baseline	Plasma	MYCN
P076	Baseline	Plasma	NF1
P105	Baseline	Plasma	NF1
P039	Baseline	Plasma	NOTCH1
P084	Baseline	Plasma	NOTCH1
P036	Baseline	Plasma	NOTCH1
P042	Baseline	Plasma	NOTCH1
P007	Baseline	Plasma	NTRK1
P127	Baseline	Plasma	NTRK2
P030	Baseline	Plasma	NTRK3
P031	Baseline	Plasma	NTRK3
P021	Baseline	Plasma	NTRK3
P108	Baseline	Plasma	PBRM1
P108	Baseline	Plasma	PBRM1
P036	Baseline	Plasma	PDGFRA
P020	Baseline	Plasma	PDGFRA
P031	Baseline	Plasma	PIK3CA
P085	Baseline	Plasma	PIK3CA
P022	Baseline	Plasma	PIK3CA
P114	Baseline	Plasma	PIK3CA
P031	Baseline	Plasma	PIK3CA
P112	Baseline	Plasma	PIK3CA
P121	Baseline	Plasma	PIK3CA
P035	Baseline	Plasma	PIK3CA
P007	Baseline	Plasma	PIK3CA
P026	Baseline	Plasma	PIK3CA
P130	Baseline	Plasma	PIK3CA
P066	Baseline	Plasma	PIK3CA
P073	Baseline	Plasma	PIK3CA
P025	Baseline	Plasma	PIK3CA
P066	Baseline	Plasma	PIK3CA
P043	Baseline	Plasma	PIK3CA
P138	Baseline	Plasma	PIK3CA
P036	Baseline	Plasma	PIK3CA
P008	Baseline	Plasma	PIK3CA
P020	Baseline	Plasma	PIK3CA
P037	Baseline	Plasma	PIK3CA
P044	Baseline	Plasma	PIK3CA
P050	Baseline	Plasma	PIK3CA
P091	Baseline	Plasma	PIK3CA
P092	Baseline	Plasma	PIK3CA
P097	Baseline	Plasma	PIK3CA
P103	Baseline	Plasma	PIK3CA
P111	Baseline	Plasma	PIK3CA
P126	Baseline	Plasma	PIK3CA
P052	Baseline	Plasma	PIK3CA
P058	Baseline	Plasma	PIK3CA
P088	Baseline	Plasma	PIK3CA
P093	Baseline	Plasma	PIK3CA
P096	Baseline	Plasma	PIK3CA
P106	Baseline	Plasma	PIK3CA
P107	Baseline	Plasma	PIK3CA
P132	Baseline	Plasma	PIK3CA
P031	Baseline	Plasma	PIK3CA
P139	Baseline	Plasma	PIK3CA
P134	Baseline	Plasma	PIK3CA
P102	Baseline	Plasma	PIK3CA
P063	Baseline	Plasma	PIK3CB
P078	Baseline	Plasma	PTEN
P043	Baseline	Plasma	PTEN
P064	Baseline	Plasma	PTEN
P032	Baseline	Plasma	PTEN
P104	Baseline	Plasma	PTEN
P083	Baseline	Plasma	PTEN
P030	Baseline	Plasma	PTEN
P020	Baseline	Plasma	PTPN11
P138	Baseline	Plasma	RAF1
P064	Baseline	Plasma	RAF1
P039	Baseline	Plasma	RB1
P066	Baseline	Plasma	RB1
P008	Baseline	Plasma	RB1
P108	Baseline	Plasma	RET
P083	Baseline	Plasma	RHOA
P074	Baseline	Plasma	RIT1
P076	Baseline	Plasma	RIT1
P051	Baseline	Plasma	SMAD4
P117	Baseline	Plasma	SMAD4
P020	Baseline	Plasma	SMAD4
P054	Baseline	Plasma	SPOP
P011	Baseline	Plasma	STK11
P108	Baseline	Plasma	TGFBR2
P056	Baseline	Plasma	TP53
P080	Baseline	Plasma	TP53
P011	Baseline	Plasma	TP53
P141	Baseline	Plasma	TP53
P050	Baseline	Plasma	TP53
P099	Baseline	Plasma	TP53
P086	Baseline	Plasma	TP53
P039	Baseline	Plasma	TP53
P100	Baseline	Plasma	TP53
P038	Baseline	Plasma	TP53
P109	Baseline	Plasma	TP53
P003	Baseline	Plasma	TP53
P119	Baseline	Plasma	TP53
P052	Baseline	Plasma	TP53
P119	Baseline	Plasma	TP53
P047	Baseline	Plasma	TP53
P118	Baseline	Plasma	TP53
P066	Baseline	Plasma	TP53
P121	Baseline	Plasma	TP53
P092	Baseline	Plasma	TP53
P123	Baseline	Plasma	TP53
P131	Baseline	Plasma	TP53
P131	Baseline	Plasma	TP53
P058	Baseline	Plasma	TP53
P116	Baseline	Plasma	TP53
P025	Baseline	Plasma	TP53
P091	Baseline	Plasma	TP53
P113	Baseline	Plasma	TP53
P010	Baseline	Plasma	TP53
P062	Baseline	Plasma	TP53
P023	Baseline	Plasma	TP53
P063	Baseline	Plasma	TP53
P008	Baseline	Plasma	TP53
P031	Baseline	Plasma	TP53
P105	Baseline	Plasma	TP53
P040	Baseline	Plasma	TP53
P081	Baseline	Plasma	TP53
P128	Baseline	Plasma	TP53
P033	Baseline	Plasma	TP53
P139	Baseline	Plasma	TP53
P084	Baseline	Plasma	TP53
P032	Baseline	Plasma	TP53
P137	Baseline	Plasma	TP53
P006	Baseline	Plasma	TP53
P125	Baseline	Plasma	TP53
P072	Baseline	Plasma	TP53
P096	Baseline	Plasma	TP53
P103	Baseline	Plasma	TP53
P060	Baseline	Plasma	TP53
P097	Baseline	Plasma	TP53
P111	Baseline	Plasma	TP53
P073	Baseline	Plasma	TP53
P074	Baseline	Plasma	TP53
P132	Baseline	Plasma	TP53
P126	Baseline	Plasma	TP53
P044	Baseline	Plasma	TP53
P085	Baseline	Plasma	TP53
P112	Baseline	Plasma	TP53
P036	Baseline	Plasma	TP53
P026	Baseline	Plasma	TP53
P064	Baseline	Plasma	TP53
P138	Baseline	Plasma	TP53
P021	Baseline	Plasma	TP53
P114	Baseline	Plasma	TP53
P096	Baseline	Plasma	TP53
P098	Baseline	Plasma	TSC1
P070	Baseline	Plasma	VHL
P041	Baseline	Plasma	VHL
P036	Baseline	Plasma	ZNF148

## Sheet: baseline plasma_CNVs
Patient ID	Treatment Stage	Sample Type	Gene	CNV type
P130	Baseline	Plasma	APC	Deletion
P079	Baseline	Plasma	ATM	Deletion
P029	Baseline	Plasma	ATM	Deletion
P072	Baseline	Plasma	BRAF	Amplification
P080	Baseline	Plasma	BRCA1	Deletion
P135	Baseline	Plasma	BRCA1	Deletion
P099	Baseline	Plasma	BRCA1	Deletion
P141	Baseline	Plasma	BRCA1	Deletion
P141	Baseline	Plasma	CCND1	Amplification
P138	Baseline	Plasma	CD274	Amplification
P141	Baseline	Plasma	CD274	Amplification
P130	Baseline	Plasma	CDH1	Deletion
P108	Baseline	Plasma	CDH1	Deletion
P029	Baseline	Plasma	CDH1	Deletion
P043	Baseline	Plasma	CDH1	Deletion
P080	Baseline	Plasma	CDH1	Amplification
P051	Baseline	Plasma	CDK6	Amplification
P039	Baseline	Plasma	CDK6	Amplification
P072	Baseline	Plasma	CDK6	Amplification
P079	Baseline	Plasma	CDK6	Amplification
P109	Baseline	Plasma	CDK6	Amplification
P029	Baseline	Plasma	CDKN2A	Deletion
P126	Baseline	Plasma	CDKN2A	Deletion
P032	Baseline	Plasma	CDKN2A	Deletion
P072	Baseline	Plasma	CDKN2A	Deletion
P002	Baseline	Plasma	CDKN2A	Deletion
P111	Baseline	Plasma	CRKL	Amplification
P101	Baseline	Plasma	DDR2	Amplification
P093	Baseline	Plasma	DDR2	Amplification
P130	Baseline	Plasma	DDR2	Amplification
P111	Baseline	Plasma	DDR2	Amplification
P057	Baseline	Plasma	EGFR	Amplification
P109	Baseline	Plasma	EGFR	Amplification
P129	Baseline	Plasma	ERBB2	Amplification
P125	Baseline	Plasma	ERBB2	Amplification
P037	Baseline	Plasma	ERBB2	Amplification
P116	Baseline	Plasma	ERBB2	Amplification
P023	Baseline	Plasma	ERBB2	Amplification
P120	Baseline	Plasma	ERBB2	Amplification
P050	Baseline	Plasma	ERBB2	Amplification
P038	Baseline	Plasma	ERBB2	Amplification
P131	Baseline	Plasma	ERBB2	Amplification
P036	Baseline	Plasma	ERBB2	Amplification
P097	Baseline	Plasma	ERBB2	Amplification
P062	Baseline	Plasma	ERBB2	Amplification
P100	Baseline	Plasma	ERBB2	Amplification
P113	Baseline	Plasma	ERBB2	Amplification
P008	Baseline	Plasma	ERBB2	Amplification
P010	Baseline	Plasma	ERBB2	Amplification
P006	Baseline	Plasma	ERBB2	Amplification
P020	Baseline	Plasma	ERBB2	Amplification
P103	Baseline	Plasma	ERBB2	Amplification
P061	Baseline	Plasma	ERBB2	Amplification
P040	Baseline	Plasma	ERBB2	Amplification
P104	Baseline	Plasma	ERBB2	Amplification
P108	Baseline	Plasma	ERBB2	Amplification
P056	Baseline	Plasma	ERBB2	Amplification
P099	Baseline	Plasma	ERBB2	Amplification
P111	Baseline	Plasma	ERBB2	Amplification
P109	Baseline	Plasma	ERBB2	Amplification
P118	Baseline	Plasma	ERBB2	Amplification
P091	Baseline	Plasma	ERBB2	Amplification
P135	Baseline	Plasma	ERBB2	Amplification
P105	Baseline	Plasma	ERBB2	Amplification
P066	Baseline	Plasma	ERBB2	Amplification
P038	Baseline	Plasma	ESR1	Amplification
P079	Baseline	Plasma	ESR1	Amplification
P039	Baseline	Plasma	FBXW7	Deletion
P039	Baseline	Plasma	FGFR1	Amplification
P023	Baseline	Plasma	FGFR1	Amplification
P134	Baseline	Plasma	FGFR1	Amplification
P088	Baseline	Plasma	FGFR1	Amplification
P032	Baseline	Plasma	FGFR1	Amplification
P046	Baseline	Plasma	FGFR1	Amplification
P079	Baseline	Plasma	FGFR1	Amplification
P047	Baseline	Plasma	FGFR1	Amplification
P105	Baseline	Plasma	FGFR1	Amplification
P137	Baseline	Plasma	FGFR2	Amplification
P039	Baseline	Plasma	FGFR2	Amplification
P029	Baseline	Plasma	GNAS	Amplification
P093	Baseline	Plasma	GNAS	Amplification
P131	Baseline	Plasma	GNAS	Amplification
P131	Baseline	Plasma	GNAS	Amplification
P046	Baseline	Plasma	GNAS	Amplification
P079	Baseline	Plasma	GNAS	Amplification
P105	Baseline	Plasma	GNAS	Amplification
P141	Baseline	Plasma	JAK2	Amplification
P057	Baseline	Plasma	KIT	Amplification
P099	Baseline	Plasma	KIT	Amplification
P066	Baseline	Plasma	MDM2	Amplification
P117	Baseline	Plasma	MDM2	Amplification
P108	Baseline	Plasma	MDM2	Amplification
P105	Baseline	Plasma	MDM2	Amplification
P006	Baseline	Plasma	MDM2	Amplification
P134	Baseline	Plasma	MDM2	Amplification
P057	Baseline	Plasma	MDM2	Amplification
P072	Baseline	Plasma	MET	Amplification
P130	Baseline	Plasma	NTRK1	Amplification
P093	Baseline	Plasma	NTRK1	Amplification
P080	Baseline	Plasma	NTRK1	Amplification
P101	Baseline	Plasma	PDCD1LG2	Amplification
P141	Baseline	Plasma	PDCD1LG2	Amplification
P113	Baseline	Plasma	PDCD1LG2	Amplification
P057	Baseline	Plasma	PDGFRA	Amplification
P099	Baseline	Plasma	PDGFRA	Amplification
P096	Baseline	Plasma	PIK3CA	Amplification
P030	Baseline	Plasma	PIK3CA	Amplification
P073	Baseline	Plasma	PIK3CA	Amplification
P036	Baseline	Plasma	PIK3CA	Amplification
P126	Baseline	Plasma	PIK3CA	Amplification
P080	Baseline	Plasma	PIK3CA	Amplification
P126	Baseline	Plasma	PIK3CB	Amplification
P079	Baseline	Plasma	PIK3CB	Amplification
P141	Baseline	Plasma	PTEN	Deletion
P080	Baseline	Plasma	RAF1	Amplification
P029	Baseline	Plasma	RB1	Deletion
P138	Baseline	Plasma	RB1	Deletion
P029	Baseline	Plasma	SMAD4	Deletion
P130	Baseline	Plasma	SMAD4	Deletion
P072	Baseline	Plasma	SMO	Amplification

## Sheet: ctDNA fraction and bTMB
Patient ID	Treatment Stage	Sample Type	ctDNA Fraction	bTMB
P001	Baseline	Plasma	0.00598205	8.02
P002	Baseline	Plasma	0.276283	32.9
P003	Baseline	Plasma	0.0128137	21.9
P004	Baseline	Plasma	0.264911	68.1
P005	Baseline	Plasma	0.00598205	0
P006	Baseline	Plasma	0.238815	27.4
P007	Baseline	Plasma	0.0196195	22
P008	Baseline	Plasma	0.174081	74.3
P009	Baseline	Plasma	0.00598205	27.5
P010	Baseline	Plasma	0.0644336	132
P011	Baseline	Plasma	0.0305752	24.8
P012	Baseline	Plasma	0.00598205	31
P013	Baseline	Plasma	0.00598205	8.02
P014	Baseline	Plasma	0.00996933	0
P015	Baseline	Plasma	0.0345912	24.8
P016	Baseline	Plasma	0.00598205	40.5
P017	Baseline	Plasma	0.00598205	24.8
P018	Baseline	Plasma	0.00598205	49.5
P019	Baseline	Plasma	0.00598205	44.1
P020	Baseline	Plasma	0.170482	36.1
P021	Baseline	Plasma	0.0285505	55.7
P022	Baseline	Plasma	0.0515021	43.3
P023	Baseline	Plasma	0.128318	11
P024	Baseline	Plasma	0.0256641	56.1
P025	Baseline	Plasma	0.139194	12.4
P026	Baseline	Plasma	0.189987	6.19
P027	Baseline	Plasma	0.00598205	6.19
P028	Baseline	Plasma	0.00598205	11
P029	Baseline	Plasma	0.0218639	74.3
P030	Baseline	Plasma	0.0208932	32.1
P031	Baseline	Plasma	0.0415652	24.8
P032	Baseline	Plasma	0.33557	24.1
P033	Baseline	Plasma	0.0398586	43.3
P034	Baseline	Plasma	0.0702875	11
P035	Baseline	Plasma	0.013896	24.8
P036	Baseline	Plasma	0.151194	65.9
P037	Baseline	Plasma	0.0324948	20
P038	Baseline	Plasma	0.177279	74.3
P039	Baseline	Plasma	0.589729	27.4
P040	Baseline	Plasma	0.133002	12.4
P041	Baseline	Plasma	0.00770812	32.1
P042	Baseline	Plasma	0.110588	27.4
P043	Baseline	Plasma	0.404745	18.6
P044	Baseline	Plasma	0.0147882	92.9
P045	Baseline	Plasma	0.0068323	36.1
P046	Baseline	Plasma	0.00598205	16
P047	Baseline	Plasma	0.401775	49.4
P048	Baseline	Plasma	0.00598205	16
P049	Baseline	Plasma	0.00737101	68.1
P050	Baseline	Plasma	0.251182	48.1
P051	Baseline	Plasma	0.0076297	16.5
P052	Baseline	Plasma	0.142005	38.4
P053	Baseline	Plasma	0.0591039	22
P054	Baseline	Plasma	0.308996	11
P055	Baseline	Plasma	0.00719918	11
P056	Baseline	Plasma	0.329109	16.5
P057	Baseline	Plasma	0.0242943	21.9
P058	Baseline	Plasma	0.164213	16.5
P059	Baseline	Plasma	0.00598205	27.4
P060	Baseline	Plasma	0.0622057	16.5
P061	Baseline	Plasma	0.0944848	16.5
P062	Baseline	Plasma	0.0752456	116
P063	Baseline	Plasma	0.0225694	18.6
P064	Baseline	Plasma	0.147549	43.3
P065	Baseline	Plasma	0.00598205	5.49
P066	Baseline	Plasma	0.449177	68.1
P067	Baseline	Plasma	0.00598205	21.9
P068	Baseline	Plasma	0.0104575	32.1
P069	Baseline	Plasma	0.00598205	24.8
P070	Baseline	Plasma	0.0142012	55.7
P071	Baseline	Plasma	0.00598205	12.4
P072	Baseline	Plasma	0.430219	92.2
P073	Baseline	Plasma	0.352525	31
P074	Baseline	Plasma	0.0502274	31
P075	Baseline	Plasma	0.00598205	37.2
P076	Baseline	Plasma	0.0113086	86.7
P077	Baseline	Plasma	0.00622499	37.2
P078	Baseline	Plasma	0.0209075	43.3
P079	Baseline	Plasma	0.00893855	43.3
P080	Baseline	Plasma	0.756628	56.1
P081	Baseline	Plasma	0.0489847	18.6
P082	Baseline	Plasma	0.00598205	32.9
P083	Baseline	Plasma	0.103144	37.2
P084	Baseline	Plasma	0.101428	24.8
P085	Baseline	Plasma	0.267987	24.8
P086	Baseline	Plasma	0.116003	24.8
P087	Baseline	Plasma	0.00598205	6.19
P088	Baseline	Plasma	0.0709475	18.6
P089	Baseline	Plasma	0.00598205	6.19
P090	Baseline	Plasma	0.00598205	6.19
P091	Baseline	Plasma	0.678381	55.7
P092	Baseline	Plasma	0.0261961	31
P093	Baseline	Plasma	0.517702	76.2
P094	Baseline	Plasma	0.034264	37.2
P095	Baseline	Plasma	0.00598205	20
P096	Baseline	Plasma	0.0522552	16
P097	Baseline	Plasma	0.123433	105
P098	Baseline	Plasma	0.013103	37.2
P099	Baseline	Plasma	0.420184	24.8
P100	Baseline	Plasma	0.0820135	24.1
P101	Baseline	Plasma	0.00923077	12.4
P102	Baseline	Plasma	0.00598205	20
P103	Baseline	Plasma	0.352034	43.3
P104	Baseline	Plasma	0.101578	18.6
P105	Baseline	Plasma	0.699627	48.1
P106	Baseline	Plasma	0.0260034	20
P107	Baseline	Plasma	0.0871111	12
P108	Baseline	Plasma	0.454223	324
P109	Baseline	Plasma	0.268745	20
P110	Baseline	Plasma	0.019781	8.02
P111	Baseline	Plasma	0.530823	11
P112	Baseline	Plasma	0.0125714	16.5
P113	Baseline	Plasma	0.195932	54.9
P114	Baseline	Plasma	0.0724813	16.5
P115	Baseline	Plasma	0.00598205	5.49
P116	Baseline	Plasma	0.0279638	21.9
P117	Baseline	Plasma	0.0166147	27.4
P118	Baseline	Plasma	0.37083	16.5
P119	Baseline	Plasma	0.191155	27.5
P120	Baseline	Plasma	0.00637724	32.9
P121	Baseline	Plasma	0.0295128	5.49
P122	Baseline	Plasma	0.00598205	21.9
P123	Baseline	Plasma	0.0169841	27.4
P124	Baseline	Plasma	0.00598205	11
P125	Baseline	Plasma	0.019905	43.9
P126	Baseline	Plasma	0.484691	33
P127	Baseline	Plasma	0.0080402	11
P128	Baseline	Plasma	0.0382006	27.4
P129	Baseline	Plasma	0.00684638	16.5
P130	Baseline	Plasma	0.557451	38.4
P131	Baseline	Plasma	0.278152	21.9
P132	Baseline	Plasma	0.301004	11
P133	Baseline	Plasma	0.00598205	11
P134	Baseline	Plasma	0.114593	11
P135	Baseline	Plasma	0.420431	21.9
P136	Baseline	Plasma	0.00598205	5.49
P137	Baseline	Plasma	0.114178	29.6
P138	Baseline	Plasma	0.268648	207
P139	Baseline	Plasma	0.0164007	193
P140	Baseline	Plasma	0.00598205	66.6
P141	Baseline	Plasma	0.472279	81.5

## Sheet: Disease monitoring_SNVs
Patient ID	Treatment Stage	Sample Type	Gene
P089	Progressive Disease	Plasma	AKT1
P097	Progressive Disease	Plasma	ARID1A
P033	Progressive Disease	Plasma	ATM
P016	Progressive Disease	Plasma	CCNE1
P033	Progressive Disease	Plasma	CCNE1
P089	Progressive Disease	Plasma	CDH1
P069	Progressive Disease	Plasma	CDH1
P033	Progressive Disease	Plasma	CDKN2A
P089	Progressive Disease	Plasma	CRKL
P085	Progressive Disease	Plasma	EGFR
P070	Progressive Disease	Plasma	ERBB2
P033	Progressive Disease	Plasma	ERBB2
P069	Progressive Disease	Plasma	ESR1
P069	Progressive Disease	Plasma	ESR1
P032	Progressive Disease	Plasma	ESR1
P032	Progressive Disease	Plasma	ESR1
P029	Progressive Disease	Plasma	ESR1
P029	Progressive Disease	Plasma	ESR1
P032	Progressive Disease	Plasma	ESR1
P032	Progressive Disease	Plasma	ESR1
P029	Progressive Disease	Plasma	ESR1
P032	Progressive Disease	Plasma	ESR1
P084	Progressive Disease	Plasma	ESR1
P032	Progressive Disease	Plasma	GATA3
P037	Progressive Disease	Plasma	GNA11
P040	Progressive Disease	Plasma	MSH2
P101	Progressive Disease	Plasma	MTOR
P091	Progressive Disease	Plasma	NTRK2
P031	Progressive Disease	Plasma	NTRK3
P029	Progressive Disease	Plasma	PBRM1
P070	Progressive Disease	Plasma	PBRM1
P016	Progressive Disease	Plasma	PDGFRA
P085	Progressive Disease	Plasma	PIK3CA
P022	Progressive Disease	Plasma	PIK3CA
P031	Progressive Disease	Plasma	PIK3CA
P026	Progressive Disease	Plasma	PIK3CA
P026	Progressive Disease	Plasma	PIK3CA
P097	Progressive Disease	Plasma	PIK3CA
P070	Progressive Disease	Plasma	PIK3CA
P037	Progressive Disease	Plasma	PIK3CA
P091	Progressive Disease	Plasma	PIK3CA
P103	Progressive Disease	Plasma	PIK3CA
P087	Progressive Disease	Plasma	PIK3CA
P087	Progressive Disease	Plasma	PIK3CA
P031	Progressive Disease	Plasma	PIK3CA
P033	Progressive Disease	Plasma	PIK3CA
P032	Progressive Disease	Plasma	PTEN
P011	Progressive Disease	Plasma	STK11
P029	Progressive Disease	Plasma	TGFBR2
P011	Progressive Disease	Plasma	TP53
P070	Progressive Disease	Plasma	TP53
P069	Progressive Disease	Plasma	TP53
P087	Progressive Disease	Plasma	TP53
P087	Progressive Disease	Plasma	TP53
P091	Progressive Disease	Plasma	TP53
P010	Progressive Disease	Plasma	TP53
P033	Progressive Disease	Plasma	TP53
P084	Progressive Disease	Plasma	TP53
P032	Progressive Disease	Plasma	TP53
P032	Progressive Disease	Plasma	TP53
P103	Progressive Disease	Plasma	TP53
P074	Progressive Disease	Plasma	TP53
P085	Progressive Disease	Plasma	TP53
P026	Progressive Disease	Plasma	TP53
P026	Progressive Disease	Plasma	TP53
P016	Progressive Disease	Plasma	TP53

## Sheet: Disease monitoring_CNVs
Patient ID	Treatment Stage	Sample Type	Gene	CNV type
P029	Progressive Disease	Plasma	ATM	Deletion
P089	Progressive Disease	Plasma	BRAF	Amplification
P032	Progressive Disease	Plasma	CCND1	Amplification
P070	Progressive Disease	Plasma	CCND2	Amplification
P029	Progressive Disease	Plasma	CDH1	Deletion
P032	Progressive Disease	Plasma	CDKN2A	Deletion
P029	Progressive Disease	Plasma	CDKN2A	Deletion
P071	Progressive Disease	Plasma	CDKN2A	Deletion
P087	Progressive Disease	Plasma	CDKN2A	Deletion
P087	Progressive Disease	Plasma	CDKN2A	Deletion
P070	Progressive Disease	Plasma	CDKN2A	Deletion
P089	Progressive Disease	Plasma	CDKN2A	Deletion
P071	Progressive Disease	Plasma	DDR2	Amplification
P101	Progressive Disease	Plasma	DDR2	Amplification
P085	Progressive Disease	Plasma	EGFR	Amplification
P010	Progressive Disease	Plasma	ERBB2	Amplification
P103	Progressive Disease	Plasma	ERBB2	Amplification
P091	Progressive Disease	Plasma	ERBB2	Amplification
P032	Progressive Disease	Plasma	FGFR1	Amplification
P071	Progressive Disease	Plasma	FGFR1	Amplification
P087	Progressive Disease	Plasma	FGFR1	Amplification
P087	Progressive Disease	Plasma	FGFR1	Amplification
P029	Progressive Disease	Plasma	GNAS	Amplification
P032	Progressive Disease	Plasma	MDM2	Amplification
P101	Progressive Disease	Plasma	NTRK1	Amplification
P087	Progressive Disease	Plasma	PIK3CA	Amplification
P087	Progressive Disease	Plasma	PIK3CA	Amplification
P087	Progressive Disease	Plasma	PIK3CB	Amplification
P071	Progressive Disease	Plasma	PTEN	Deletion
P029	Progressive Disease	Plasma	RB1	Deletion
P029	Progressive Disease	Plasma	SMAD4	Deletion

## Sheet: Tissue_SNVs
Patient ID	Sample Type	Gene
P008	Tissue	PIK3CA
P030	Tissue	PIK3CA
P106	Tissue	KIT
P106	Tissue	PIK3CA
P037	Tissue	PIK3CA
P106	Tissue	ARID1A
P037	Tissue	GNA11
P096	Tissue	GNAS
P096	Tissue	BRCA2
P109	Tissue	ARID1A
P107	Tissue	FBXW7
P081	Tissue	TP53
P001	Tissue	POLD1
P095	Tissue	ATM
P081	Tissue	GATA3
P069	Tissue	PIK3CA
P095	Tissue	APC
P050	Tissue	PIK3CA
P096	Tissue	TP53
P001	Tissue	ARID1A
P049	Tissue	ERBB2
P012	Tissue	BRCA2
P049	Tissue	PIK3CA
P013	Tissue	TP53
P107	Tissue	PIK3CA
P024	Tissue	TP53
P095	Tissue	ERBB2
P010	Tissue	TP53
P012	Tissue	TP53
P064	Tissue	TP53
P048	Tissue	ATM
P108	Tissue	PIK3CA
P109	Tissue	TP53
P050	Tissue	TP53
P013	Tissue	PIK3CA
P001	Tissue	TP53
P068	Tissue	CDK4
P062	Tissue	PIK3CA
P064	Tissue	RAF1
P096	Tissue	PIK3CA
P024	Tissue	AKT1

## Sheet: Tissue_CNVs
Patient ID	Sample Type	Gene	CNV type
P094	Tissue	CDH1	Deletion
P001	Tissue	CDH1	Deletion
P068	Tissue	CDH1	Deletion
P109	Tissue	CDK6	Amplification
P012	Tissue	EGFR	Amplification
P109	Tissue	EGFR	Amplification
P108	Tissue	ERBB2	Amplification
P010	Tissue	ERBB2	Amplification
P037	Tissue	ERBB2	Amplification
P048	Tissue	ERBB2	Amplification
P050	Tissue	ERBB2	Amplification
P062	Tissue	ERBB2	Amplification
P109	Tissue	ERBB2	Amplification
P098	Tissue	FGFR1	Amplification
P024	Tissue	FGFR1	Amplification
P049	Tissue	FGFR1	Amplification
P096	Tissue	FGFR1	Amplification
P013	Tissue	MDM2	Amplification
P096	Tissue	PIK3CA	Amplification
